# Supplementary material for: Nanoindentation Study of Calcium-Silicate-Hydrate Gel via Molecular Dynamics Simulations
Source: Nanomaterials (Basel). 2023 Sep 18;13(18):2578. doi: 10.3390/nano13182578 (PMC10536101; doi:10.3390/nano13182578)
Supplement: Supplementary file 1 [file nanomaterials-13-02578-s001.zip]

Archive with 2 entries (2 files):
- nanomaterials-2578067-supplementary/Movie S1-r=2nm-v=50ms-hmax=2nm-T=300k-s=100% during [0-80]ps.mp4
- nanomaterials-2578067-supplementary/Movie S2-r=2nm-v=50ms-hmax=2nm-T=300k-s=100% during [0-80]ps.mp4
